# Supplementary material for: Association of Gut Microbiome and Dipeptidyl Peptidase 4 in Immune-Mediated Inflammatory Bowel Disease: A Rapid Literature Review
Source: Int J Mol Sci. 2024 Nov 29;25(23):12852. doi: 10.3390/ijms252312852 (PMC11641704; doi:10.3390/ijms252312852)
Supplement: Supplementary file 1 [file ijms-25-12852-s001.zip]

Archive with 7 entries (4 files):
- SupplementaryFiles/
- SupplementaryFiles/Supplementary Table S1.pdf
- SupplementaryFiles/Supplementary Table S2.pdf
- __MACOSX/
- __MACOSX/SupplementaryFiles/
- __MACOSX/SupplementaryFiles/._SupplementaryTable1.docx
- __MACOSX/SupplementaryFiles/._SupplementaryTable2.docx
